# Supplementary material for: A Soybean Sucrose Non-Fermenting Protein Kinase 1 Gene, GmSNF1, Positively Regulates Plant Response to Salt and Salt–Alkali Stress in Transgenic Plants
Source: Int J Mol Sci. 2023 Aug 5;24(15):12482. doi: 10.3390/ijms241512482 (PMC10419833; doi:10.3390/ijms241512482)
Supplement: Supplementary file 1 [file ijms-24-12482-s001.zip]

Archive with 1 entries (1 files):
- ijms-2523564-supplementary.pdf
